# Supplementary material for: Membrane regulation of 15LOX-1/PEBP1 complex prompts the generation of ferroptotic signals, oxygenated PEs
Source: Free Radic Biol Med. Author manuscript; Available in PMC 2024 Nov 1. (PMC10952060; doi:10.1016/j.freeradbiomed.2023.09.001)
Supplement: movies [file NIHMS1972082-supplement-movies.zip]

Archive with 3 entries (3 files):
- FRB_16157_movies/Movie2.avi
- FRB_16157_movies/Movie1.avi
- FRB_16157_movies/4___Movies_15LOX1_PEBP1.pptx
